# Supplementary material for: Genome-Wide Identification and Expression Analysis of the 4-Coumarate: CoA Ligase Gene Family in Solanum tuberosum
Source: Int J Mol Sci. 2023 Jan 13;24(2):1642. doi: 10.3390/ijms24021642 (PMC9866895; doi:10.3390/ijms24021642)
Supplement: Supplementary file 1 [file ijms-24-01642-s001.zip]

Archive with 1 entries (1 files):
- ijms-2125299-supplementary.pdf
